# Supplementary material for: The Protective Effect of Ubiquinone against the Amyloid Peptide in Endothelial Cells Is Isoprenoid Chain Length-Dependent
Source: Antioxidants (Basel). 2021 Nov 13;10(11):1806. doi: 10.3390/antiox10111806 (PMC8615161; doi:10.3390/antiox10111806)
Supplement: Supplementary file 1 [file antioxidants-10-01806-s001.zip]

Archive with 1 entries (1 files):
- antioxidants-1448846-supplementary.pdf
